# Supplementary material for: Potato growth, photosynthesis, yield, and quality response to regulated deficit drip irrigation under film mulching in a cold and arid environment
Source: Sci Rep. 2021 Aug 5;11:15888. doi: 10.1038/s41598-021-95340-9 (PMC8342503; doi:10.1038/s41598-021-95340-9)
Supplement: Supplementary file 1 — Supplementary Information. [file 41598_2021_95340_MOESM1_ESM.xlsx]

## Sheet: author list and affiliation
Potato Growth, Photosynthesis, Yield, and Quality Response to Regulated Deficit Drip Irrigation under Film Mulching in a Cold and Arid Environment
Fuqiang Li1, Haoliang Deng1, Yucai Wang1, Xuan Li1, Xietian Chen1,Lintao Liu1 , Hengjia Zhang1*
1College of Water Conservancy and Hydropower Engineering, Gansu Agricultural University, Lanzhou 730070, China.
*email:zhanghj@gsau.edu.cn ( Corresponding author)

## Sheet: Table S1
	Table S1 Soil moisture content in 2017
	Year	Treatment	Soil depth（cm）	Seedling				Tuber initiation					Tuber bulking					Starch accumulation
				2017-05-15	2017-05-22	2017-06-05	2017-05-29	2017-06-12	2017-06-19	2017-06-26	2017-07-03	2017-07-10	2017-07-17	2017-07-24	2017-07-31	2017-08-07	2017-08-14	2017-08-21	2017-08-28	2017-09-04	2017-09-11	2017-09-18	2017-09-25
				Soil moisture content	Soil moisture content	Soil moisture content	Soil moisture content	Soil moisture content	Soil moisture content	Soil moisture content	Soil moisture content	Soil moisture content	Soil moisture content	Soil moisture content	Soil moisture content	Soil moisture content	Soil moisture content	Soil moisture content	Soil moisture content	Soil moisture content	Soil moisture content	Soil moisture content	Soil moisture content
	2017	CK	0–10	0.1741	0.1603	0.1574	0.1753	0.1711	0.1586	0.1512	0.1472	0.1719	0.1603	0.1449	0.1715	0.1618	0.1509	0.1612	0.1527	0.1458	0.1713	0.1608	0.1541
			10–20	0.1753	0.1737	0.1689	0.1781	0.1735	0.1662	0.1627	0.1578	0.1745	0.1632	0.1505	0.1729	0.1605	0.1514	0.1627	0.1534	0.1494	0.1725	0.1629	0.1555
			20–40	0.1872	0.1847	0.1816	0.1822	0.1806	0.1743	0.1701	0.1663	0.1813	0.1755	0.1619	0.1788	0.1624	0.1527	0.1646	0.1571	0.1479	0.1733	0.1648	0.1576
			40–60	0.1933	0.1914	0.1839	0.1847	0.1828	0.1809	0.1775	0.1734	0.1854	0.1828	0.1773	0.1826	0.1719	0.1613	0.1675	0.1594	0.1545	0.1737	0.1657	0.1583
			60–80	0.2157	0.2143	0.2083	0.2051	0.2031	0.2011	0.1985	0.1965	0.1986	0.1971	0.1954	0.1969	0.1906	0.1854	0.1873	0.1789	0.1691	0.1704	0.1672	0.1607
		WD1	0–10	0.1615	0.1542	0.1486	0.1445	0.1729	0.1575	0.1548	0.1491	0.1726	0.1617	0.1578	0.1551	0.1725	0.1613	0.1587	0.1624	0.1598	0.1576	0.1619	0.1537
			10–20	0.1654	0.1601	0.1559	0.1532	0.1758	0.1662	0.1639	0.1588	0.1745	0.1622	0.1582	0.1563	0.1731	0.1625	0.1592	0.1645	0.1604	0.1579	0.1622	0.1549
			20–40	0.1822	0.1784	0.1797	0.1773	0.1834	0.1801	0.1792	0.1776	0.1829	0.1774	0.1716	0.1627	0.1762	0.1652	0.1627	0.1658	0.1623	0.1601	0.1635	0.1563
			40–60	0.1886	0.1857	0.1871	0.1854	0.1891	0.1867	0.1853	0.1807	0.1895	0.1867	0.1822	0.1771	0.1788	0.1683	0.1665	0.1679	0.1658	0.1637	0.1583	0.1522
			60–80	0.2095	0.2023	0.2084	0.1959	0.2105	0.2094	0.2044	0.2025	0.2043	0.2022	0.1975	0.1925	0.1938	0.1848	0.1728	0.1742	0.1727	0.1564	0.1597	0.1506
		WD2	0–10	0.1759	0.1621	0.1569	0.1735	0.1654	0.1537	0.1454	0.1359	0.1232	0.1158	0.1719	0.1602	0.1584	0.1696	0.1647	0.1605	0.1676	0.1652	0.1624	0.1643
			10–20	0.1793	0.1755	0.1647	0.1764	0.1723	0.1606	0.1545	0.1462	0.1315	0.1261	0.1742	0.1639	0.1611	0.1718	0.1696	0.1643	0.1685	0.1654	0.1617	0.1651
			20–40	0.1835	0.1824	0.1805	0.1833	0.1816	0.1762	0.1677	0.1637	0.1527	0.1487	0.1758	0.1647	0.1625	0.1729	0.1691	0.1654	0.1697	0.1661	0.1649	0.1666
			40–60	0.1959	0.1915	0.1897	0.1907	0.1892	0.1867	0.1853	0.1825	0.1755	0.1726	0.1813	0.1758	0.1747	0.1768	0.1752	0.1711	0.1701	0.1657	0.1655	0.1685
			60–80	0.2096	0.2076	0.2032	0.2054	0.2039	0.2015	0.2001	0.1963	0.1921	0.1893	0.1928	0.1879	0.1822	0.1835	0.1783	0.1713	0.1718	0.1679	0.1608	0.1612
		WD3	0–10	0.1734	0.1616	0.1522	0.1722	0.1615	0.1513	0.1465	0.1434	0.1743	0.1623	0.1519	0.1485	0.1452	0.1469	0.1627	0.1596	0.1574	0.1646	0.1574	0.1621
			10–20	0.1758	0.1732	0.1691	0.1749	0.1702	0.1628	0.1553	0.1512	0.1765	0.1638	0.1522	0.1487	0.1445	0.1485	0.1639	0.1584	0.1563	0.1652	0.1563	0.1628
			20–40	0.1882	0.1869	0.1852	0.1856	0.1822	0.1788	0.1767	0.1738	0.1813	0.1752	0.1684	0.1649	0.1607	0.1497	0.1662	0.1623	0.1612	0.1663	0.1612	0.1635
			40–60	0.1949	0.1928	0.1913	0.1937	0.1919	0.1892	0.1852	0.1831	0.1842	0.1803	0.1743	0.1708	0.1654	0.1554	0.1698	0.1645	0.1633	0.1671	0.1633	0.1627
			60–80	0.2183	0.2164	0.2134	0.2141	0.2128	0.2094	0.2073	0.2057	0.2067	0.2045	0.1969	0.1922	0.1819	0.1825	0.1832	0.1766	0.1704	0.1709	0.1704	0.1651
		WD4	0–10	0.1761	0.1639	0.1581	0.1736	0.1631	0.1535	0.1451	0.1402	0.1729	0.1618	0.1506	0.1411	0.1733	0.1626	0.1517	0.1413	0.1308	0.1437	0.1332	0.1258
			10–20	0.1786	0.1771	0.1647	0.1758	0.1724	0.1616	0.1568	0.1517	0.1746	0.1639	0.1531	0.1426	0.1748	0.1634	0.1521	0.1432	0.1295	0.1445	0.1351	0.1263
			20–40	0.1944	0.1926	0.1915	0.1943	0.1919	0.1857	0.1829	0.1793	0.1798	0.1728	0.1607	0.1502	0.1759	0.1675	0.1553	0.1464	0.1285	0.1451	0.1364	0.1271
			40–60	0.2003	0.1988	0.1964	0.1971	0.1943	0.1928	0.1916	0.1901	0.1922	0.1866	0.1815	0.1719	0.1785	0.1714	0.1608	0.1501	0.1442	0.1455	0.1378	0.1323
			60–80	0.2154	0.2124	0.2017	0.2022	0.2005	0.1989	0.1977	0.1954	0.1963	0.1937	0.1892	0.1853	0.1871	0.1803	0.1723	0.1648	0.1533	0.1542	0.1484	0.1445
		WD5	0–10	0.1753	0.1619	0.1419	0.1303	0.1295	0.1748	0.1696	0.1665	0.1741	0.1638	0.1597	0.1535	0.1719	0.1608	0.1582	0.1581	0.1617	0.1593	0.1577	0.1611
			10–20	0.1772	0.1743	0.1621	0.1514	0.1494	0.1765	0.1743	0.1711	0.1767	0.1679	0.1636	0.1602	0.1734	0.1613	0.1591	0.1576	0.1629	0.1587	0.1578	0.1618
			20–40	0.1819	0.1799	0.1767	0.1728	0.1709	0.1832	0.1815	0.1798	0.1788	0.1716	0.1693	0.1647	0.1757	0.1625	0.1603	0.1593	0.1633	0.1602	0.1589	0.1624
			40–60	0.2003	0.1986	0.1977	0.1953	0.1932	0.2019	0.2008	0.1982	0.1994	0.1953	0.1926	0.1891	0.1862	0.1784	0.1739	0.1585	0.1639	0.1615	0.1715	0.1527
			60–80	0.2135	0.2184	0.2169	0.2155	0.2137	0.2164	0.2142	0.2124	0.2135	0.2117	0.2097	0.2039	0.2051	0.1968	0.1848	0.1628	0.1808	0.1749	0.1803	0.1631
		WD6	0–10	0.1747	0.1611	0.1584	0.1734	0.1613	0.1502	0.1449	0.1355	0.1178	0.1044	0.1735	0.1614	0.1522	0.1492	0.1618	0.1595	0.1576	0.1672	0.1662	0.1602
			10–20	0.1759	0.1735	0.1675	0.1751	0.1685	0.1628	0.1564	0.1416	0.1294	0.1162	0.1752	0.1643	0.1531	0.1483	0.1634	0.1587	0.1563	0.1675	0.1654	0.1613
			20–40	0.1815	0.1802	0.1769	0.1832	0.1804	0.1783	0.1738	0.1669	0.1586	0.1497	0.1787	0.1724	0.1611	0.1539	0.1652	0.1623	0.1592	0.1681	0.1649	0.1619
			40–60	0.2058	0.2023	0.2001	0.2039	0.2015	0.2001	0.1985	0.1961	0.1957	0.1913	0.1929	0.1867	0.1763	0.1645	0.1715	0.1681	0.1664	0.1677	0.1646	0.1522
			60–80	0.2146	0.2129	0.2113	0.2125	0.2106	0.2088	0.2071	0.2053	0.2024	0.2006	0.2012	0.1983	0.1941	0.1858	0.1867	0.1812	0.1762	0.1778	0.1674	0.1678
		WD7	0–10	0.1724	0.1637	0.1559	0.1737	0.1622	0.1517	0.1428	0.1749	0.1636	0.1557	0.1427	0.1311	0.1202	0.1107	0.1647	0.1522	0.1482	0.1624	0.1512	0.1616
			10–20	0.1769	0.1754	0.1648	0.1749	0.1693	0.1622	0.1543	0.1778	0.1719	0.1612	0.1489	0.1325	0.1213	0.1114	0.1681	0.1539	0.1518	0.1636	0.1519	0.1623
			20–40	0.1863	0.1857	0.1831	0.1865	0.1837	0.1794	0.1737	0.1825	0.1782	0.1718	0.1601	0.1478	0.1254	0.1125	0.1693	0.1547	0.1446	0.1651	0.1557	0.1635
			40–60	0.1991	0.1972	0.1958	0.1964	0.1942	0.1915	0.1879	0.1954	0.1923	0.1844	0.1713	0.1601	0.1391	0.1239	0.1714	0.1629	0.1571	0.1604	0.1562	0.1578
			60–80	0.2044	0.2027	0.2011	0.2027	0.2009	0.1993	0.1978	0.1982	0.1964	0.1947	0.1895	0.1824	0.1697	0.1516	0.1726	0.1658	0.1602	0.1616	0.1571	0.1576
		WD8	0–10	0.1737	0.1601	0.1579	0.1744	0.1635	0.1572	0.1545	0.1744	0.1639	0.1524	0.1442	0.1722	0.1614	0.1507	0.1403	0.1293	0.1185	0.1142	0.1112	0.1227
			10–20	0.1775	0.1752	0.1637	0.1769	0.1714	0.1687	0.1669	0.1771	0.1723	0.1613	0.1504	0.1735	0.1632	0.1529	0.1411	0.1321	0.1197	0.1159	0.1146	0.1233
			20–40	0.1886	0.1871	0.1854	0.1872	0.1843	0.1808	0.1791	0.1826	0.1795	0.1729	0.1621	0.1746	0.1654	0.1533	0.1427	0.1337	0.1273	0.1142	0.1133	0.1249
			40–60	0.2034	0.2014	0.1991	0.2017	0.1979	0.1957	0.1931	0.1953	0.1928	0.1886	0.1819	0.1824	0.1715	0.1614	0.1509	0.1414	0.1296	0.1227	0.1209	0.1158
			60–80	0.2173	0.2165	0.2144	0.2169	0.2152	0.2139	0.2112	0.2029	0.2003	0.1993	0.1927	0.1941	0.1807	0.1751	0.1662	0.1595	0.1498	0.1435	0.1324	0.1331
	Note: The data in the table are the soil mass water content in potato growth period, and the data in blue font are the soil mass water content before each irrigation.

## Sheet: Table S2
	Table S2 Soil moisture content in 2018
	Year	Treatment	Soil depth（cm）	Seedling				Tuber initiation					Tuber bulking						Starch accumulation
				2018-05-20	2018-05-27	2018-06-03	2018-06-10	2018-06-17	2018-06-24	2018-07-01	2018-07-08	2018-07-15	2018-07-22	2018-07-29	2018-08-05	2018-08-12	2018-08-19	2018-08-26	2018-09-02	2018-09-09	2018-09-16	2018-09-23	2018-09-27
				Soil moisture content	Soil moisture content	Soil moisture content	Soil moisture content	Soil moisture content	Soil moisture content	Soil moisture content	Soil moisture content	Soil moisture content	Soil moisture content	Soil moisture content	Soil moisture content	Soil moisture content	Soil moisture content	Soil moisture content	Soil moisture content	Soil moisture content	Soil moisture content	Soil moisture content	Soil moisture content
	2018	CK	0–10	0.1719	0.1638	0.1524	0.1723	0.1634	0.1578	0.1727	0.1624	0.1639	0.1669	0.1503	0.1628	0.1559	0.1715	0.1611	0.1534	0.1479	0.1719	0.1629	0.1532
			10–20	0.1735	0.1697	0.1538	0.1728	0.1641	0.1584	0.1749	0.1639	0.1628	0.1688	0.1557	0.1637	0.1598	0.1733	0.1629	0.1547	0.1482	0.1722	0.1633	0.1548
			20–40	0.1768	0.1735	0.1687	0.1709	0.1622	0.1563	0.1754	0.1671	0.1656	0.1696	0.1588	0.1661	0.1633	0.1758	0.1663	0.1566	0.1528	0.1736	0.1647	0.1554
			40–60	0.1822	0.1814	0.1792	0.1802	0.1774	0.1735	0.1757	0.1711	0.1676	0.1745	0.1656	0.1717	0.1674	0.1712	0.1682	0.1651	0.1637	0.1684	0.1602	0.1529
			60–80	0.1957	0.1948	0.1931	0.1937	0.1908	0.1901	0.1911	0.1901	0.1882	0.1904	0.1863	0.1892	0.1839	0.1902	0.1867	0.1816	0.1754	0.1793	0.1721	0.1673
		WD1	0–10	0.1713	0.1637	0.1522	0.1465	0.1725	0.1629	0.1594	0.1719	0.1608	0.1573	0.1643	0.1572	0.1657	0.1619	0.1697	0.1603	0.1525	0.1503	0.1711	0.1609
			10–20	0.1729	0.1685	0.1549	0.1495	0.1737	0.1635	0.1602	0.1743	0.1627	0.1585	0.1662	0.1604	0.1673	0.1645	0.1709	0.1611	0.1543	0.1512	0.1718	0.1624
			20–40	0.1738	0.1708	0.1674	0.1594	0.1628	0.1577	0.1548	0.1757	0.1642	0.1613	0.1715	0.1633	0.1705	0.1669	0.1722	0.1658	0.1586	0.1554	0.1724	0.1658
			40–60	0.1851	0.1844	0.1837	0.1792	0.1802	0.1789	0.1743	0.1767	0.1728	0.1634	0.1749	0.1653	0.1748	0.1685	0.1737	0.1673	0.1601	0.1583	0.1651	0.1549
			60–80	0.1943	0.1932	0.1925	0.1904	0.1909	0.1895	0.1876	0.1899	0.1871	0.1841	0.1893	0.1838	0.1867	0.1829	0.1858	0.1808	0.1762	0.1728	0.1769	0.1728
		WD2	0–10	0.1727	0.1645	0.1541	0.1722	0.1629	0.1513	0.1402	0.1311	0.1432	0.1657	0.1539	0.1685	0.1567	0.1428	0.1681	0.1594	0.1507	0.1412	0.1696	0.1613
			10–20	0.1742	0.1679	0.1596	0.1737	0.1647	0.1537	0.1413	0.1325	0.1443	0.1666	0.1558	0.1702	0.1573	0.1453	0.1704	0.1615	0.1539	0.1446	0.1712	0.1627
			20–40	0.1755	0.1721	0.1678	0.1784	0.1729	0.1697	0.1605	0.1528	0.1579	0.1683	0.1572	0.1742	0.1655	0.1517	0.1722	0.1627	0.1582	0.1505	0.1725	0.1651
			40–60	0.1854	0.1846	0.1825	0.1831	0.1806	0.1795	0.1757	0.1695	0.1706	0.1776	0.1688	0.1753	0.1671	0.1593	0.1735	0.1648	0.1594	0.1516	0.1608	0.1522
			60–80	0.2013	0.2002	0.1994	0.2003	0.1985	0.1971	0.1962	0.1944	0.1952	0.1989	0.1947	0.1962	0.1938	0.1891	0.1904	0.1861	0.1825	0.1779	0.1793	0.1734
		WD3	0–10	0.1724	0.1668	0.1551	0.1718	0.1603	0.1574	0.1718	0.1614	0.1476	0.1345	0.1287	0.1477	0.1354	0.1304	0.1645	0.1559	0.1518	0.1474	0.1694	0.1615
			10–20	0.1746	0.1687	0.1579	0.1725	0.1617	0.1569	0.1722	0.1619	0.1493	0.1358	0.1313	0.1483	0.1375	0.1338	0.1653	0.1563	0.1529	0.1493	0.1706	0.1624
			20–40	0.1768	0.1736	0.1692	0.1706	0.1645	0.1598	0.1737	0.1625	0.1544	0.1422	0.1387	0.1502	0.1409	0.1372	0.1672	0.1588	0.1554	0.1501	0.1727	0.1677
			40–60	0.1867	0.1839	0.1818	0.1822	0.1801	0.1796	0.1816	0.1779	0.1736	0.1669	0.1642	0.1586	0.15051	0.1469	0.1698	0.1625	0.1595	0.1566	0.1601	0.1516
			60–80	0.1943	0.1935	0.1927	0.1931	0.1927	0.1918	0.1925	0.1908	0.1885	0.1848	0.1801	0.1827	0.1774	0.1695	0.1729	0.1868	0.1823	0.1761	0.1783	0.1729
		WD4	0–10	0.1749	0.1673	0.1567	0.1721	0.1611	0.1576	0.1722	0.1627	0.1584	0.1628	0.1563	0.1646	0.1581	0.1722	0.1617	0.1519	0.1426	0.1331	0.1239	0.1453
			10–20	0.1766	0.1694	0.1588	0.1733	0.1626	0.1562	0.1734	0.1633	0.1563	0.1637	0.1559	0.1665	0.1577	0.1735	0.1621	0.1527	0.1439	0.1346	0.1243	0.1467
			20–40	0.1782	0.1741	0.1709	0.1723	0.1621	0.1548	0.1726	0.1631	0.1585	0.1651	0.1603	0.1692	0.1616	0.1761	0.1628	0.1546	0.1464	0.1388	0.1227	0.1479
			40–60	0.1853	0.1843	0.1828	0.1834	0.1818	0.1804	0.1831	0.1802	0.1754	0.1816	0.1748	0.1754	0.1682	0.1784	0.1719	0.1605	0.1517	0.1453	0.1348	0.1494
			60–80	0.2017	0.2009	0.1996	0.2002	0.1985	0.1972	0.1986	0.1967	0.1939	0.1953	0.1917	0.1937	0.1894	0.1926	0.1885	0.1847	0.1801	0.1749	0.1686	0.1708
		WD5	0–10	0.1743	0.1648	0.1524	0.1415	0.1222	0.1713	0.1615	0.1593	0.1718	0.1573	0.1514	0.1642	0.1557	0.1697	0.1573	0.1492	0.1463	0.1723	0.1622	0.152
			10–20	0.1762	0.1657	0.1541	0.1421	0.1301	0.1724	0.1635	0.1567	0.1727	0.1591	0.1502	0.1671	0.1601	0.1727	0.1642	0.1536	0.1497	0.1743	0.1637	0.1541
			20–40	0.1779	0.1754	0.1739	0.1667	0.1573	0.1751	0.1662	0.1603	0.1742	0.1632	0.1539	0.1695	0.1624	0.1743	0.1649	0.1544	0.1509	0.1755	0.1664	0.1569
			40–60	0.1873	0.1865	0.1844	0.1808	0.1788	0.1799	0.1755	0.1697	0.1721	0.1643	0.1614	0.1732	0.1679	0.1787	0.1703	0.1611	0.1587	0.1772	0.1705	0.1622
			60–80	0.2039	0.2024	0.2012	0.2006	0.1992	0.2002	0.1989	0.1971	0.1983	0.1947	0.1893	0.1926	0.1873	0.1914	0.1888	0.1847	0.1761	0.1813	0.1762	0.1726
		WD6	0–10	0.1735	0.1643	0.1548	0.1722	0.1612	0.1503	0.1411	0.1298	0.1237	0.1613	0.1556	0.1657	0.1583	0.1703	0.1615	0.1521	0.1479	0.1729	0.1632	0.1537
			10–20	0.1757	0.1672	0.1556	0.1739	0.1657	0.1524	0.1419	0.1303	0.1264	0.1629	0.1548	0.1669	0.1566	0.1721	0.1623	0.1535	0.1468	0.1735	0.164	0.1545
			20–40	0.1771	0.1749	0.1694	0.1708	0.1613	0.1506	0.1431	0.1315	0.1259	0.1645	0.1617	0.1697	0.1638	0.1753	0.1667	0.1574	0.1548	0.1739	0.1658	0.157
			40–60	0.1839	0.1814	0.1802	0.1814	0.1801	0.1786	0.1714	0.1685	0.1594	0.1667	0.1646	0.1744	0.1629	0.1766	0.1683	0.1619	0.1599	0.1673	0.1612	0.1533
			60–80	0.2022	0.2017	0.2006	0.2009	0.2003	0.1974	0.1942	0.1922	0.1876	0.1918	0.1884	0.1916	0.1875	0.1907	0.1874	0.1833	0.1752	0.1807	0.1724	0.1657
		WD7	0–10	0.1728	0.1645	0.1542	0.1718	0.1631	0.1582	0.1723	0.1619	0.1504	0.1388	0.1218	0.1088	0.1042	0.1225	0.1187	0.1687	0.1649	0.1699	0.1617	0.1529
			10–20	0.1744	0.1671	0.1568	0.1727	0.1637	0.1587	0.1734	0.1623	0.1517	0.1396	0.1247	0.1117	0.1073	0.1263	0.1231	0.1701	0.1637	0.1714	0.1627	0.1534
			20–40	0.1778	0.1758	0.1715	0.1729	0.1641	0.1613	0.1751	0.1665	0.1549	0.1419	0.1273	0.1134	0.1091	0.1281	0.1248	0.1708	0.1641	0.1728	0.1639	0.1559
			40–60	0.1893	0.1877	0.1849	0.1853	0.1822	0.1801	0.1818	0.1775	0.1716	0.1457	0.1339	0.1228	0.1169	0.1308	0.1265	0.1725	0.1659	0.1731	0.1653	0.1572
			60–80	0.2027	0.2021	0.2014	0.2017	0.2013	0.1992	0.2004	0.1984	0.1941	0.1902	0.1862	0.1808	0.1758	0.1771	0.1764	0.1784	0.1665	0.1722	0.1672	0.1604
		WD8	0–10	0.1732	0.1649	0.1544	0.1726	0.1624	0.1529	0.1731	0.1624	0.1445	0.1607	0.1522	0.1407	0.1648	0.1594	0.1458	0.1344	0.1251	0.1142	0.1067	0.0951
			10–20	0.1749	0.1666	0.1573	0.1734	0.1627	0.1534	0.1739	0.1633	0.1457	0.1639	0.1607	0.1419	0.1662	0.1603	0.1469	0.1381	0.1316	0.1149	0.1069	0.0962
			20–40	0.1773	0.1752	0.1728	0.1736	0.1633	0.1551	0.1753	0.1669	0.1543	0.1652	0.1619	0.1402	0.1627	0.1598	0.1497	0.1415	0.1364	0.1277	0.1183	0.1088
			40–60	0.1859	0.1837	0.1808	0.1821	0.1817	0.1804	0.1822	0.1781	0.1729	0.1735	0.1697	0.1635	0.1715	0.1688	0.1575	0.1497	0.1428	0.1339	0.1241	0.1132
			60–80	0.2019	0.2011	0.1999	0.2004	0.1991	0.1978	0.1984	0.1968	0.1934	0.1857	0.1883	0.1857	0.1866	0.1827	0.1754	0.1708	0.1653	0.1594	0.1527	0.1416
	Note: The data in the table are the soil mass water content in potato growth period, and the data in blue font are the soil mass water content before each irrigation.

## Sheet: Table S3
	Table S3 Soil moisture content in 2019
	Year	Treatment	Soil depth（cm）	Seedling			Tuber initiation					Tuber bulking							Starch accumulation
				2019-05-23	2019-05-30	2019-06-06	2019-06-13	2019-06-20	2019-06-27	2019-07-04	2019-07-11	2019-07-18	2019-07-25	2019-08-01	2019-08-08	2019-08-15	2019-08-22	2019-08-30	2019-09-06	2019-09-13	2019-09-20	2019-09-27
				Soil moisture content	Soil moisture content	Soil moisture content	Soil moisture content	Soil moisture content	Soil moisture content	Soil moisture content	Soil moisture content	Soil moisture content	Soil moisture content	Soil moisture content	Soil moisture content	Soil moisture content	Soil moisture content	Soil moisture content	Soil moisture content	Soil moisture content	Soil moisture content	Soil moisture content
	2019	CK	0–10	0.172	0.1525	0.1486	0.1749	0.171	0.1642	0.1485	0.1677	0.1502	0.1476	0.161	0.1486	0.1517	0.1602	0.1525	0.1601	0.1641	0.1576	0.1482
			10–20	0.1738	0.167	0.1597	0.1773	0.1769	0.1701	0.158311	0.1721	0.1523	0.1491	0.1632	0.1529	0.1575	0.1646	0.1594	0.1594	0.1697	0.1589	0.1512
			20–40	0.1707	0.1691	0.1642	0.1835	0.188	0.1748	0.162425	0.1748	0.1574	0.1568	0.1675	0.154	0.1593	0.1691	0.1622	0.1643	0.1735	0.1678	0.1575
			40–60	0.1969	0.1823	0.1717	0.1924	0.1983	0.1851	0.17288	0.1772	0.1629	0.1609	0.1706	0.1688	0.1628	0.1718	0.1653	0.1697	0.1749	0.1706	0.1651
			60–80	0.2046	0.1962	0.1929	0.2071	0.2131	0.2068	0.201066	0.2039	0.1826	0.1717	0.1947	0.1855	0.1778	0.1981	0.1833	0.1771	0.1987	0.1919	0.1816
		WD1	0–10	0.1718	0.1449	0.1339	0.1373	0.1731	0.1705	0.15128	0.1677	0.1495	0.1465	0.1584	0.1425	0.1524	0.1627	0.1545	0.1489	0.1576	0.1591	0.1469
			10–20	0.1723	0.1509	0.1447	0.1434	0.1775	0.1731	0.158219	0.1716	0.1531	0.1526	0.1628	0.1523	0.1552	0.1642	0.1591	0.1506	0.1638	0.1626	0.154
			20–40	0.1756	0.171	0.1623	0.1528	0.1882	0.1885	0.177164	0.1731	0.1545	0.1531	0.1692	0.1566	0.1604	0.1677	0.1628	0.1539	0.1654	0.1669	0.1577
			40–60	0.198	0.1951	0.1906	0.1744	0.2078	0.1954	0.180691	0.1788	0.1672	0.1643	0.1721	0.1652	0.1623	0.1742	0.1681	0.1615	0.1683	0.1715	0.1635
			60–80	0.1983	0.1977	0.1973	0.1807	0.2144	0.2037	0.193443	0.2052	0.19785	0.1879	0.1981	0.1839	0.1743	0.1947	0.1823	0.1752	0.1717	0.1985	0.1835
		WD2	0–10	0.1701	0.1579	0.1443	0.1747	0.1793	0.1683	0.144744	0.1523	0.1395	0.1693	0.1569	0.1442	0.1605	0.1515	0.1425	0.1608	0.1566	0.1503	0.1482
			10–20	0.1765	0.1635	0.1572	0.1755	0.1801	0.172	0.145	0.1545	0.1401	0.172	0.1601	0.1466	0.1625	0.1539	0.1464	0.1698	0.1613	0.1562	0.1509
			20–40	0.1774	0.17	0.1608	0.1878	0.1939	0.1849	0.160147	0.1563	0.1478	0.1777	0.1609	0.1507	0.1681	0.1607	0.1543	0.1735	0.1693	0.1617	0.1567
			40–60	0.1935	0.1904	0.186	0.1951	0.2003	0.1931	0.186175	0.1774	0.1451	0.1834	0.1662	0.1595	0.1703	0.1639	0.1572	0.1784	0.1722	0.1683	0.1645
			60–80	0.2032	0.1989	0.1931	0.2093	0.2121	0.2035	0.192702	0.1892	0.1746	0.1956	0.1917	0.1789	0.1987	0.1773	0.1696	0.1941	0.1867	0.1798	0.168354
		WD3	0–10	0.1614	0.1552	0.1498	0.1708	0.1723	0.1611	0.155119	0.1671	0.1494	0.1414	0.1304	0.1261	0.1331	0.1209	0.1185	0.1535	0.1487	0.1384	0.1232
			10–20	0.1663	0.163	0.1527	0.1763	0.1876	0.1721	0.157381	0.1714	0.1522	0.1448	0.1346	0.1338	0.1423	0.1316	0.1277	0.1594	0.1526	0.1447	0.1395
			20–40	0.2172	0.1689	0.1585	0.1818	0.1894	0.1758	0.161349	0.1766	0.1635	0.1454	0.1402	0.1307	0.1485	0.1414	0.1335	0.1696	0.1624	0.1591	0.1542
			40–60	0.1877	0.1843	0.1813	0.194	0.1975	0.1892	0.188423	0.1907	0.1675	0.1529	0.1545	0.1424	0.1527	0.1442	0.1551	0.1722	0.1673	0.1633	0.1594
			60–80	0.2268	0.2129	0.1996	0.2106	0.2111	0.207	0.198922	0.2017	0.1893	0.1771	0.1624	0.156	0.1584	0.1458	0.1393	0.1934	0.1873	0.1814	0.1716
		WD4	0–10	0.1642	0.1508	0.1466	0.1713	0.1736	0.1653	0.1539	0.1703	0.1604	0.1507	0.1411	0.1606	0.1573	0.1518	0.157	0.1468	0.142	0.1347	0.1273
			10–20	0.1803	0.1643	0.1572	0.1728	0.1834	0.1703	0.159112	0.1721	0.1633	0.1551	0.1502	0.1637	0.1582	0.1541	0.1602	0.1518	0.1476	0.1381	0.1319
			20–40	0.1918	0.1649	0.1568	0.1823	0.1851	0.1762	0.161589	0.1793	0.1695	0.1597	0.1521	0.1652	0.1624	0.1561	0.1642	0.1557	0.1514	0.1423	0.1382
			40–60	0.2123	0.1845	0.1793	0.1919	0.2082	0.1834	0.180255	0.1823	0.1708	0.1639	0.1653	0.1726	0.1683	0.1628	0.1708	0.1621	0.1549	0.1483	0.1427
			60–80	0.209	0.2039	0.2032	0.204	0.2089	0.2001	0.190199	0.1928	0.1802	0.1727	0.1626	0.1866	0.178	0.1646	0.1941	0.1867	0.1828	0.1715	0.1737
		WD5	0–10	0.1722	0.1567	0.1265	0.1104	0.1709	0.1612	0.144764	0.1471	0.1651	0.1568	0.1486	0.1478	0.1551	0.1417	0.1547	0.1646	0.1605	0.1542	0.1424
			10–20	0.175	0.1675	0.1303	0.1233	0.1851	0.1736	0.158553	0.1574	0.1711	0.1618	0.1501	0.1551	0.1632	0.1527	0.1519	0.1691	0.1638	0.1591	0.1501
			20–40	0.178	0.1736	0.1702	0.1613	0.1884	0.1771	0.169018	0.1623	0.1765	0.1626	0.1538	0.1564	0.1685	0.1567	0.1644	0.1728	0.1684	0.1645	0.1535
			40–60	0.2128	0.1929	0.1874	0.1795	0.2152	0.208	0.197181	0.1859	0.1768	0.1735	0.1654	0.1677	0.1725	0.166	0.1672	0.1765	0.1717	0.1659	0.1577
			60–80	0.2101	0.2079	0.2064	0.1993	0.2204	0.2155	0.211624	0.2067	0.1925	0.1812	0.1778	0.1663	0.192	0.1878	0.1703	0.1884	0.183	0.1794	0.171
		WD6	0–10	0.1695	0.1536	0.1493	0.1702	0.1782	0.1606	0.13335	0.1215	0.1018	0.1622	0.1527	0.1461	0.1569	0.1428	0.1336	0.1613	0.1524	0.1505	0.1359
			10–20	0.1772	0.1652	0.1581	0.1709	0.1808	0.1646	0.144036	0.1227	0.1051	0.1682	0.1542	0.1554	0.1636	0.151	0.1422	0.1665	0.1608	0.1542	0.1476
			20–40	0.1797	0.1769	0.159	0.1877	0.1924	0.182	0.166181	0.1403	0.1155	0.1691	0.1565	0.1532	0.1691	0.1538	0.1473	0.1702	0.1637	0.1597	0.1512
			40–60	0.1759	0.1752	0.1717	0.1924	0.1954	0.1892	0.166081	0.1575	0.1295	0.1797	0.1685	0.157	0.1728	0.1647	0.1541	0.1734	0.1682	0.1643	0.1564
			60–80	0.2169	0.2048	0.1978	0.2055	0.2061	0.1934	0.189775	0.1792	0.1532	0.1878	0.1734	0.1692	0.1908	0.1887	0.1774	0.1909	0.1826	0.1737	0.1693
		WD7	0–10	0.1608	0.1592	0.1482	0.1715	0.1748	0.1626	0.142466	0.1667	0.1485	0.1281	0.1142	0.1028	0.0931	0.1224	0.1016	0.1604	0.154	0.1432	0.1326
			10–20	0.1806	0.171	0.1532	0.1741	0.1795	0.1697	0.158463	0.1714	0.1608	0.1426	0.12472	0.1059	0.1009	0.124	0.1063	0.1676	0.1598	0.1517	0.1474
			20–40	0.1966	0.1853	0.1724	0.1891	0.1934	0.1772	0.158998	0.1791	0.1681	0.1502	0.1315	0.1307	0.1051	0.1286	0.1132	0.1709	0.1625	0.1584	0.1512
			40–60	0.1979	0.1944	0.1873	0.1924	0.1952	0.1906	0.187942	0.1888	0.1741	0.1516	0.1406	0.1319	0.1235	0.1304	0.1183	0.1724	0.1665	0.1628	0.1558
			60–80	0.2146	0.2067	0.2012	0.2066	0.2084	0.1989	0.195648	0.1967	0.1866	0.1596	0.1441	0.1348	0.1239	0.1317	0.1257	0.1919	0.1823	0.1705	0.1616
		WD8	0–10	0.1654	0.1532	0.1511	0.1708	0.176	0.1642	0.1557	0.1678	0.1616	0.1595	0.1613	0.1599	0.1587	0.1605	0.1466	0.1399	0.1285	0.1152	0.1052
			10–20	0.1691	0.1647	0.1591	0.173	0.1823	0.1701	0.161745	0.1701	0.1648	0.1573	0.162	0.1583	0.1564	0.1693	0.1552	0.1421	0.1307	0.1234	0.1127
			20–40	0.2019	0.1934	0.1813	0.1861	0.1889	0.1748	0.164848	0.1718	0.1667	0.1581	0.1651	0.1664	0.1649	0.1716	0.1594	0.1478	0.1361	0.1296	0.1189
			40–60	0.2017	0.1954	0.1897	0.1905	0.1957	0.1851	0.176675	0.1772	0.1687	0.1639	0.1698	0.1649	0.1621	0.1731	0.1637	0.1521	0.1412	0.1334	0.1259
			60–80	0.2091	0.2039	0.1904	0.2007	0.2053	0.1993	0.190499	0.2025	0.1904	0.1813	0.1948	0.1855	0.1768	0.1953	0.1893	0.1812	0.1774	0.1527	0.1486
	Note: The data in the table are the soil mass water content in potato growth period, and the data in blue font are the soil mass water content before each irrigation.
